# Supplementary material for: Simultaneous two-photon imaging of action potentials and subthreshold inputs in vivo
Source: Nat Commun. 2021 Dec 10;12:7229. doi: 10.1038/s41467-021-27444-9 (PMC8664861; doi:10.1038/s41467-021-27444-9)
Supplement: Supplementary file 4 — Source Data [file 41467_2021_27444_MOESM4_ESM.xlsx]

## Sheet: Figure 1d
Relationship between membrane potential (mV) fluorescence change (%)
	ArcLight-MT							ArcLight-ST							Kv-ArcLight-ST
Membrane potential (mV)							Membrane potential (mV)							Membrane potential (mV)
-160	11.1595	5.28785	2.86732	7.64361	12.3989		-160	33.9515	7.72691	19.433	13.662	24.136		-160	33.4455	14.6122	18.439	23.3703	16.7154
-130	10.0694	4.59587	2.15037	8.15485	10.7301		-130	26.4388	7.47131	17.0372	14.7563	19.8458		-130	24.5271	10.4824	15.1626	18.6833	16.5813
-100	6.04804	3.01893	1.78484	5.10367	7.97106		-100	13.0499	5.74197	9.59792	8.83539	12.5651		-100	12.8306	6.6745	9.15004	10.9026	9.08056
-70	0	0	0	0	0		-70	0	0	0	0	0		-70	0	0	0	0	0
-40	-5.17235	-5.40781	-5.76258	-9.2487	-12.829		-40	-8.62146	-7.91735	-9.52138	-11.1833	-16.1706		-40	-6.39289	-7.19181	-11.5035	-12.2994	-7.94572
-10	-16.1725	-9.04872	-8.13884	-16.7253	-24.5583		-10	-12.7712	-13.94	-14.4217	-15.9907	-26.3815		-10	-11.6776	-11.4549	-19.0749	-18.4616	-12.5087
20	-27.0852	-11.098	-9.17965	-19.9461	-30.2664		20	-15.0843	-16.9133	-18.005	-17.1937	-27.6184		20	-16.0009	-12.9294	-20.767	-20.2379	-14.5265
50	-33.2598	-11.7029	-10.4234	-21.7689	-34.3412		50	-14.9838	-17.2067	-18.0898	-17.9241	-28.4161		50	-17.6171	-12.6224	-22.1973	-21.0527	-14.6904

## Sheet: Figure 1f
Optial response to depolarizing voltage steps of 20 mV (%)
	ArcLight-MT	ArcLight-ST	Kv-ArcLight-ST
	-3.42856	-6.10804	-8.79902
	-6.29399	-10.2267	-7.56768
	-3.15666	-7.32061	-7.02852
	-5.32397	-8.22256	-8.17324
	-3.37403	-7.04848	-11.4766
		-7.38902	-6.77807
			-7.03124
			-10.1864

## Sheet: Figure 2e
Peak fluorescence change for visually-evoked potentials in vivo (%)
One-photon wide-field imaging
	ArcLight-MT	ArcLight-ST	Kv-ArcLight-ST
	-0.0443085	-0.614754	-1.72913
	-0.219523	-0.524244	-1.7087
	-0.128001	-0.819663	-1.65255
	-0.0198756	-0.492248	-1.87093
	-0.266317	-0.612914	-1.57762
	-0.110706	-0.709904	-1.32445
	-0.0582685	-0.381678	-1.47142
	-0.161992	-0.675691	-1.48512
	-0.0860224	-0.527271	-1.41092
	-0.126005	-0.538397	-1.61842
	-0.0391257	-0.589092	-1.7677
	-0.0327316	-0.220105	-1.32695
	-0.187261	-0.230164	-1.8445
	-0.290903	-0.614194	-1.89152
	-0.102314	-0.840181	-1.77437
	-0.0711548	-0.226886	-1.46932
	-0.0597937	-0.389603	-1.52133
	-0.203714	-0.37005	-0.882575
	-0.118194	-0.388218	-1.41793
	-0.128442	-0.384221	-1.21867
	-0.685237	-0.706973	-0.004104
	-0.717194	-0.773502	-0.129777
	-0.65015	-0.879188	-1.51129
	-0.666023	-0.579811	-1.18308
	-0.620204	-1.01336	-0.721401
	-0.699557	-0.652951	-1.02665
	-0.683229	-0.679213	-0.0319837
	-0.723857	-0.854755	-0.0996497
	-0.653554	-0.866562	-1.43872
	-0.567987	-0.777253	-1.0724
	-0.300448	-0.712533	-1.46645
	-0.594336	-0.62642	-1.5819
	-0.6487	-0.75083	-0.00845466
	-0.457137	-1.1617	-1.04318
	-0.609261	-0.789615	-1.2609
	-0.809364	-0.621033	-0.774014
	-0.287281	-0.93556	-1.25814
	-0.701891	-0.408412	-0.714933
	-0.724971	-0.803443	-1.27758
	-0.738213	-0.858451	-0.139777
	-0.445357	-0.909154	-0.837914
	-0.368227	-0.555979	-0.69316
	-0.489243	-0.752858	-0.822861
	-0.485344	-1.13088	-0.585195
	-0.32985	-1.2344	-0.598726
	-0.281749	-1.05395	-0.846881
	-0.309606	-0.0582885	-0.488435
	-0.391419	-1.16695	-0.195006
	-0.425151	-1.1847	-0.71026
	-0.195568	-1.29104	-0.762701
	-0.153688	-1.25735	-0.626451
	-0.223392	-1.16524	-0.822025
	-0.499865	-1.02757	-0.824284
	-0.37125	-0.975593	-1.00104
	-0.270074	-0.553515	-0.551721
	-0.31553	-1.13363	-0.703914
	-0.337518	-0.908916	-0.72717
	-0.529068	-1.08751	-0.0333807
	-0.317781	-0.835228	-0.648068
	-0.30672	-0.980266	-0.643462
	-0.355138	-0.87747	-0.184585
	-0.523124	-1.40313	-0.878037
	-0.350501	-1.02687	-1.18195
	-0.31802	-1.26832	-0.167857
	-0.475691	-1.30839	-0.855723
	-0.208982	-1.31937	-0.822932
	-0.223001	-1.56169	-0.889487
	-0.418994	-1.743	-0.998462
	-0.389748	-1.55511	-0.841628
	-0.344692	-1.26561	-0.754651
	-0.531724	-1.44199	-1.18739
	-0.539212	-1.30962	-1.21235
	-0.32258	-1.63335	-1.04652
	-0.507377	-1.6493	-0.885081
	-0.451279	-1.55638	-0.854109
	-0.349256	-1.39431	-0.80559
	-0.374206	-1.54445	-1.03108
	-0.247421	-1.79932	-1.01478
	-0.369314	-1.7842	-0.960455
	-0.314304	-1.66614	-0.66195
	-0.32358	-1.42625	-0.685083
	-0.255207	-0.891204	-0.665452
	-0.243763	-1.50596	-0.0107664
	-0.248172	-0.905538	-0.706612
	-0.415314	-1.12949	-0.11579
	-0.356712	-0.999586	-0.651724
	-0.29876	-1.11395	-0.815047
	-0.38577	-1.32232	-0.688323
	-0.334468	-0.91683	-0.639768
	-0.338688	-0.575026	-0.296024
	-0.371934	-1.41094	-0.15278
	-0.398932	-1.15115	-0.108092
	-0.386523	-1.19323	-0.23431
	-0.392582	-1.20663	-0.0537998
	-0.348701	-1.03694	-0.954231
	-0.565165	-0.834869	-0.267714
	-0.435846	-1.40962	-0.552579
	-0.404469	-1.08972	-0.303058
	-0.444344	-0.78788	-0.232371
	-0.396883	-1.2718	-0.623089

## Sheet: Figure 2f
Sigbal-to-noise ratio of the optical signals for visually-evoked potentials in vivo
One-photon wide-field imaging
	ArcLight-MT	ArcLight-ST	Kv-ArcLight-ST
	0.794759	2.78666	8.54906
	3.5665	2.04022	8.28451
	2.14404	9.81528	4.27929
	0.310703	1.35881	3.22514
	3.84258	4.02317	1.81341
	1.5829	5.55559	1.60665
	0.922701	2.95486	3.32014
	2.44656	8.828	2.8902
	1.3451	2.32382	2.28693
	1.95941	1.7082	7.14488
	0.587993	4.79895	3.58887
	0.437185	0.779594	2.75925
	2.38697	0.936623	8.67209
	3.93434	2.46223	8.67386
	1.48579	4.39807	7.52058
	1.03953	0.868966	2.45979
	0.825377	1.97787	6.75834
	2.87055	1.39121	1.43208
	1.55295	2.26025	2.75941
	1.69791	3.95758	2.09165
	4.57668	2.4924	0.00920301
	5.20811	2.70102	0.333617
	4.52204	5.84642	13.6441
	5.00466	1.80709	2.9168
	4.51363	4.23228	3.23461
	4.5508	2.25921	7.92493
	5.12198	3.20797	0.0985945
	5.08343	3.1283	0.20517
	4.17361	3.6537	7.22032
	4.1184	3.99587	8.8159
	1.86659	4.6187	11.7306
	3.78638	2.49583	12.5384
	4.62112	10.0331	0.018849
	3.39644	15.6502	9.51059
	4.53059	10.4478	10.6129
	5.80945	2.191	1.38904
	1.26094	14.1646	7.42532
	5.10411	6.06102	4.00922
	5.29683	12.8027	10.0351
	2.4348	13.6512	0.427758
	4.35645	8.80136	6.72179
	3.23336	1.61896	5.41667
	4.13196	7.92836	6.51344
	4.98034	11.4362	2.62556
	2.35066	4.19118	4.74362
	2.732	12.1134	6.29584
	3.06319	0.689329	3.43655
	3.73624	13.0746	1.51488
	3.89815	14.2232	5.16639
	2.00707	14.8457	5.75033
	1.59459	2.41137	4.567
	1.94643	14.5215	5.67498
	3.62743	2.7363	6.0871
	3.64751	10.6319	7.5059
	2.98938	1.49309	4.47663
	3.4946	11.6314	5.11395
	3.45918	9.3838	5.12562
	5.27522	11.4802	0.118578
	2.34658	8.45095	4.68281
	3.49144	3.19402	4.58758
	2.86956	1.72681	2.71761
	3.77991	13.5643	16.3037
	2.87642	2.58813	3.99743
	2.27462	10.8946	3.25686
	3.45107	2.88192	15.4582
	1.4915	12.2939	4.90366
	1.52994	3.2597	2.64875
	3.01685	17.1027	3.47001
	3.01308	15.1156	15.1281
	2.90663	13.3324	14.1304
	4.15617	6.75329	21.6111
	4.40831	14.1786	6.38269
	2.6751	2.38267	3.67013
	4.24596	17.2342	21.0695
	3.60423	17.0051	4.30485
	2.74338	13.6667	2.35796
	3.13841	15.9498	2.07428
	1.90014	2.82861	2.50663
	3.10023	17.2253	2.79389
	2.67053	4.44484	9.00721
	2.0874	21.6492	3.00515
	1.82755	13.317	13.0488
	1.794	22.8433	0.190952
	1.81473	12.1201	5.095
	2.97233	17.6416	2.11226
	2.45983	15.3868	2.4807
	2.28502	17.8129	15.1951
	2.87355	21.9931	13.7186
	2.41246	14.1928	2.06949
	2.61931	3.12479	0.861619
	2.98935	4.61456	1.22164
	3.06031	20.6147	2.03687
	3.29034	22.1578	4.52576
	3.11109	21.4897	0.836436
	2.85937	17.9919	8.42675
	4.32111	2.86013	4.14932
	3.2059	24.5631	1.97449
	2.95304	18.9142	5.45093
	3.00072	2.123	3.14644
	2.9213	22.5527	2.11155

## Sheet: Figure 2j
Correlation between distance of two region-of-intersts and cross correlation
One-photon wide-field imaging in vivo
distance (mm)	704.345	996.094	996.094	1408.69	704.345	996.094	1408.69	704.345	996.094	704.345	498.047	498.047	498.047	498.047	704.345	996.094	996.094	1408.69	704.345	996.094	1408.69	704.345	996.094	704.345	498.047	498.047	498.047	498.047
cross correlation	0.980899	0.915383	0.83548	0.976138	0.958451	0.933084	0.876988	0.880372	0.915134	0.957248	0.977932	0.974842	0.959975	0.983323	0.974532	0.924662	0.973261	0.954717	0.933594	0.877789	0.896499	0.91231	0.918613	0.971665	0.963665	0.930998	0.972339	0.973477

## Sheet: Figure 3d
Peak fluorescence change for visually-evoked potentials in vivo (%)
Two-photon imaging , single cells
	ArcLight-MT	ArcLight-ST	Kv-ArcLight-ST
	-2.76903	-3.14221	-5.22427
	-2.67246	-3.1121	-4.68285
	-3.13955	-3.32356	-4.60732
	-2.88858	-4.1327	-4.94896
	-4.26646	-4.22008	-4.93733
	-3.11063	-4.4548	-5.34062
	-3.10381	-4.81016	-4.61795
	-3.10381	-4.53	-4.85193
	-2.92371	-5.55174	-5.37262
	-2.43099	-5.51407	-4.51299
	-3.84448	-5.3636	-4.53218
	-3.04582	-3.47561	-4.95061
	-2.89011	-3.13297	-3.90203
	-2.89587	-3.65213	-3.92706
	-4.30765	-3.5452	-4.53738
	-2.81982	-3.77491	-3.92236
	-3.29843	-3.85953	-4.40942
	-3.26215	-4.00756	-4.27808
	-3.0025	-4.96925	-4.09571
	-2.91038	-4.30759	-4.21992
	-3.38637	-4.11408	-4.26936
	-3.54218	-4.19099	-4.37457
	-3.80617	-3.38192	-4.19498
	-2.47493	-3.85892	-4.1376
	-2.75959	-4.39844	-4.2735
	-3.21504	-4.7765	-4.21785
	-3.13267	-4.43233	-4.20098
	-3.97259	-4.49946	-4.62887
	-4.03275	-3.35905	-5.03971
	-3.66253	-3.87369	-5.56372
	-3.1106	-3.6485	-4.09084
	-3.34023	-4.22765	-4.85255
	-3.01519	-3.62506	-4.67222
	-2.77688	-4.24947	-4.56747
	-3.17181	-3.94807	-4.77339
	-2.87573	-3.85852	-3.43414
	-2.72812	-3.30815	-4.63502
	-2.92618	-3.97279	-5.13254
	-3.24968	-3.70839	-4.69789
	-3.54306	-3.34864	-5.11351
	-3.55349	-4.00674	-5.18853
	-3.05777	-4.79601	-4.27405
	-2.5749	-5.66224	-4.0051
	-2.39312	-5.34061	-4.91555
	-4.69194	-4.55267	-3.97973
	-2.21092	-5.41143	-4.24275
	-2.61921	-4.49893	-4.45248
	-2.69496	-3.81771	-4.7142
	-2.52639	-4.29017	-4.08007
	-4.60738	-4.97676	-4.27612
	-4.61967	-4.69692	-4.78271
	-3.41063	-5.11931	-4.60672
	-3.15694	-5.2434	-4.1784
	-2.87729	-4.27297	-4.27927
	-3.04065	-5.2862
	-2.67323	-5.27722
		-3.80423
		-3.89029
		-4.36109
		-2.72848
		-2.99958
		-3.47612
		-4.49293
		-4.06966
		-2.05221
		-2.94213
		-2.56934
		-2.33354
		-4.0168
		-4.68628
		-4.27588
		-4.71765
		-3.82692
		-3.20812
		-2.64631
		-2.85083
		-2.9171

## Sheet: Figure 3e
Signal-to-noise ratio for visually-evoked potentials in vivo
Two-photon imaging , single cells
	ArcLight-MT	ArcLight-ST	Kv-ArcLight-ST
	3.49441	3.56322	6.27555
	2.8731	3.62738	11.2413
	3.11235	3.66585	7.76308
	3.79386	6.86144	8.95829
	4.08583	7.99642	8.21182
	3.67836	8.24635	7.25296
	4.13086	6.59694	9.64922
	5.26016	7.29092	8.0879
	3.27165	8.0475	6.78574
	3.13113	7.49136	5.74469
	3.77864	7.62921	6.03527
	2.9507	6.08487	9.6362
	3.47535	4.62421	6.93006
	3.94944	7.69709	6.86
	3.69602	8.54072	8.29615
	3.64343	7.23721	6.11267
	3.38818	7.70637	5.72513
	4.82034	5.98831	5.67219
	4.05189	5.69898	6.26886
	4.8982	7.76337	5.77189
	3.55898	4.66654	5.5991
	4.99111	5.38512	7.06077
	3.88016	5.3178	5.71195
	2.9656	4.68463	5.76326
	3.44503	5.61972	5.23088
	3.49397	6.70623	6.00529
	3.42924	5.39678	5.559
	4.74589	5.4537	7.69663
	6.19519	4.79182	6.35562
	5.54997	4.09763	6.61288
	4.75637	7.04109	5.86852
	5.39008	5.43014	7.59897
	3.36626	6.11314	8.94547
	3.55598	7.01892	6.43408
	4.06785	6.31839	7.37536
	3.68952	5.47842	6.34917
	3.31354	4.92175	8.3148
	3.47277	5.7198	7.3509
	3.42258	5.73542	7.2172
	4.00545	4.87664	7.80631
	3.85017	5.56653	8.84456
	4.50661	5.38829	6.65279
	5.02	6.5024	7.55398
	3.97658	5.09997	9.09316
	5.58201	5.64431	6.42597
	2.76966	6.6816	7.59762
	3.20781	6.95203	4.82707
	3.0637	6.48872	4.36134
	3.10488	8.27786	4.89866
	5.43222	7.94429	6.4301
	3.96015	5.89792	6.43431
	3.73622	6.02651	5.98354
	3.55264	6.35499	5.7128
	3.97983	6.95094	5.38301
	3.81768	5.72095
	3.42001	4.76919
		5.2415
		4.0794
		4.83773
		2.61811
		4.49026
		6.07157
		7.25046
		3.81342
		3.33457
		4.669
		5.56678
		3.34305
		6.9695
		8.77829
		6.33189
		8.81429
		6.26481
		5.04441
		2.82409
		4.50916
		4.80002

## Sheet: Figure 3i
Correlation between membrane potential change and fluorescence change
Two-photon imaging, single cells in vivo
	DVm (mV)	DF/F (%)
	0.513007	-1.44236
	0.881715	-1.50186
	0.937757	-1.03942
	-0.0174436	-1.22613
	0.0920498	-0.782212
	0.0855764	-0.966404
	0.0833569	-0.449102
	0.20441	0.199368
	0.010947	0.811462
	-0.116764	0.384956
	-0.0620177	0.389911
	0.224663	0.463642
	0.633691	1.26056
	0.207369	0.945011
	-0.194538	1.27488
	-0.138312	0.701887
	0.214305	0.90452
	-0.132116	0.947874
	-0.358871	1.18158
	-0.555755	0.911108
	-0.407329	0.571032
	-0.201566	-0.474944
	0.0548738	0.196711
	0.00336387	0.771402
	-0.295616	1.49265
	-0.493888	0.906341
	-0.610872	0.034616
	-0.150056	0.911079
	0.477404	0.8349
	1.01479	1.62869
	9.0152	1.68825
	17.0557	2.25043
	19.7032	3.43918
	19.9003	3.91478
	19.9793	4.86752
	18.9016	4.89357
	19.9939	4.84722
	20.9484	4.69033
	18.7808	5.7819
	19.479	5.43051
	17.4637	5.76217
	16.6226	5.24528
	12.0096	4.9022
	8.54033	5.90014
	6.98403	5.334
	6.29748	5.24235
	5.90546	4.43114
	7.03165	3.9331
	14.3217	3.89275
	15.9833	4.62677
	17.1806	4.36109
	10.929	3.76667
	9.21727	3.32122
	14.3033	4.31851
	16.0312	3.89947
	8.1891	3.51651
	5.21447	2.95753
	4.6118	1.79925
	4.69761	2.27953
	4.22542	2.2605
	3.63449	1.77676
	3.1341	1.83085
	2.91918	0.390103
	2.89754	-0.332823
	2.65849	0.849334
	2.33768	1.29145
	2.137	0.89907
	2.83151	0.87284
	3.18135	1.52859
	2.81893	2.48484
	2.58589	2.60824
	2.24363	2.54944
	2.06755	1.37736
	2.34915	1.71322
	2.56453	2.38736
	2.69631	1.87177
	2.86258	1.57956
	4.88266	0.988207
	9.78573	1.14916
	16.0852	2.83556
	17.3305	3.21372
	18.2672	3.15718
	20.182	3.5775
	18.1078	2.57791
	18.4268	2.9034
	12.647	3.1565
	9.57275	2.57906
	7.31889	2.17622
	7.99925	1.57723
	14.2836	2.86765
	19.3023	3.05485
	18.0868	2.9704
	12.1799	2.27843
	8.08932	1.0018
	6.40003	1.29777
	5.30824	1.46115
	5.00667	1.86907
	4.95026	2.26209
	4.74099	1.11965
	5.66373	1.67994
	8.54033	3.14465
	15.7516	4.13595
	17.6625	4.52383
	15.5233	4.25786
	15.1756	4.18773
	15.3163	4.48902
	8.92393	4.57462
	5.86718	3.49236
	4.82856	2.53228
	4.86639	1.71988
	5.55627	2.07462
	4.89783	2.23152
	9.76298	1.91725
	18.0584	2.43985
	15.394	2.19476
	12.0312	2.85491
	12.6637	3.20763
	12.2475	3.29536
	15.8149	2.53112
	18.6257	1.96371
	0.0244141	2.69333
	0.523515	2.34472
	0.452585	2.67474
	-0.246822	2.99006
	-0.588064	3.16743
	-0.102558	2.54207
	0.067786	1.40399
	-0.144912	1.87792
	-1.14746	2.08939
	-1.06257	1.35739
	-0.0651966	0.987822
	0.172933	-0.115812
	0.15527	0.615344
	-0.0436494	0.605433
	0.0177557	0.998167
	0.0957142	0.467636
	0.63606	0.0879757
	0.237575	0.754151
	0.0565962	1.37902
	0.144542	1.21254
	0.190966	0.422468
	0.499656	0.00323882
	0.460815	0.356996
	-0.555605	1.76779
	0.0562263	2.37992
	-0.227957	1.95311
	-0.0160911	1.28427
	0.166644	1.19563
	-0.0189579	2.49755
	0.134925	3.07406
	7.24913	2.76255
	16.6258	3.49213
	21.0245	3.33031
	22.6769	3.95452
	22.3707	5.48329
	20.5596	5.94284
	23.1615	6.36556
	24.6502	5.52121
	22.3363	5.74309
	21.4321	6.84129
	20.7821	6.81237
	19.3837	6.36059
	18.1722	5.885
	15.4419	5.97688
	11.7919	6.14412
	10.1095	5.80118
	9.33348	4.83558
	8.60984	4.32842
	9.99062	5.24226
	15.4916	5.48706
	12.3727	6.24362
	8.05507	4.92931
	6.61843	4.41117
	6.39001	3.92993
	6.23039	3.95682
	5.98108	3.50794
	6.04516	2.82481
	7.80307	2.73168
	15.4095	2.5879
	17.0684	3.74952
	12.951	3.89435
	8.87729	3.63671
	7.22416	2.3856
	8.36172	1.85572
	9.19772	1.74017
	9.84987	1.93776
	13.5363	2.14413
	14.3538	1.97376
	12.5965	1.60294
	14.3463	2.21719
	13.064	3.91675
	7.70264	4.26842
	5.69477	2.52608
	5.3157	2.12157
	5.01422	2.60026
	4.1896	3.63706
	3.52247	3.20317
	3.42897	2.3375
	3.41973	1.12186
	3.6167	0.601591
	3.48511	1.72097
	3.3893	1.98282
	2.97861	1.64051
	3.32114	1.41663
	2.88511	0.141762
	2.90352	1.26258
	2.72457	1.39772
	2.39471	1.52378
	2.30537	1.74496
	2.51826	0.561908
	2.40405	0.753442
	2.6664	1.98417
	2.46989	2.1979
	2.31203	1.25854
	2.63015	0.870785
	3.1988	0.291504
	2.76018	0.590558
	2.62405	0.0884126
	2.66058	-0.892459
	2.72374	-1.21653
	3.32845	-2.18833
	2.26385	-0.466142
	1.9424	1.027
	1.92973	1.15402
	1.9116	0.522793
	2.19532	-0.498543
	1.8785	0.21508
	1.27166	0.0864554
	1.07773	0.965547
	0.428078	0.409335
	0.287605	-0.316042
	1.23615	-0.405733
	6.21967	1.39964
	14.4346	3.03725
	15.3649	2.88507
	17.7841	2.86081
	20.159	3.17366
	18.311	4.37436
	17.2053	4.94065
	19.0884	5.74638
	17.9119	2.5932
	18.3161	3.19887
	19.7032	2.34766
	17.572	3.47685
	20.4176	4.40268
	16.4033	4.42584
	10.228	4.36229
	8.06295	3.74723
	6.17845	4.38053
	6.48575	3.68711
	6.54355	3.43601
	7.50365	3.31928
	8.54975	2.98933
	8.66193	3.26855
	12.1409	3.60548
	13.7088	3.75941
	10.0861	3.27799
	5.73437	2.4813
	3.36935	2.69506
	2.38197	2.58946
	2.92749	1.62671
	2.57155	0.349334
	2.84879	-0.109366
	3.42077	-0.135427
	1.85253	0.799165
	1.12104	0.783978
	1.41178	0.253918
	1.51573	-0.470933
	1.89923	-0.258366
	2.79395	0.325859
	5.15019	1.0945
	10.381	1.66033
	15.9987	1.14318
	16.7834	0.955046
	16.7491	2.17427
	15.9033	4.29321
	14.8177	4.5114
	13.3527	4.0731
	11.9678	3.76382
	8.98486	4.38256
	5.44371	4.8524
	3.30378	4.16979
	2.58606	3.56083
	3.18587	1.79305
	3.01026	2.03828
	2.39519	2.15278
	1.45164	2.23577
	2.08937	1.15798
	6.35193	0.79138
	9.45113	0.447477
	9.81383	0.833837
	10.3812	2.36667
	8.01227	2.55445
	5.56902	2.54483
	3.36204	1.56751
	2.11295	0.689256
	1.68358	1.10909
	1.27344	1.19404
	0.913054	0.711829
	1.41317	-0.0136176
	1.22313	-0.416546
	1.57843	0.788988
	3.39478	1.39703
	4.70602	1.77197
	5.36844	0.925985
	6.03908	-0.435967
	7.02748	0.755443
	11.1726	1.90362
	16.572	2.60861
	14.1757	2.77979
	9.28218	2.48857
	5.09276	2.8826
	2.76149	2.75501
	2.60669	2.74189
	2.81097	1.09321
	4.6731	0.775944
	3.75942	0.70981
	1.9156	1.32559
	2.70518	0.411909
	2.54371	-0.0868026
	3.02043	-0.975346
	2.368	-0.59889
	1.98098	-0.3346
	1.88222	0.146244
	2.3213	0.152603
	2.11313	-0.266914
	2.3201	0.162194
	2.58089	-0.0914255
	3.23008	0.678217
	2.61677	0.364348
	2.26628	-0.478038
	2.89198	-0.820447
	2.44337	-0.0246624
	2.15577	-0.0534353
	2.47509	0.564351
	1.57075	0.502595
	1.67266	-0.100034
	1.13269	-0.0170683
	0.718111	0.230359
	0.424772	0.759015
	0.139387	0.0348233
	0.775355	-0.220724
	1.04289	-0.207003
	1.1178	0.917689
	0.29891	0.967097
	0.00732885	0.892618
	0.652175	-0.682627
	1.45127	0.107999
	0.26081	0.69861
	-0.0147733	0.0314948
	-0.520625	-0.206466
	0.275421	-0.235279
	0.295581	-1.09007
	-0.60589	0.165099
	-1.05894	0.276008
	-1.63618	-0.289535
	-1.25924	-0.718675
	-0.873242	-1.28654
	-0.878051	-0.734172
	-1.34488	-0.352856
	-1.14568	0.156416
	-0.931225	0.451098
	-1.37197	0.704904
	-2.54172	-0.266697
	-1.42746	-0.412436
	-0.687455	-0.200532
	-1.43467	0.112831
	-2.03476	0.572105
	-2.06842	0.90564
	-1.97798	0.291801
	-1.78969	0.648918
	-0.785943	0.132878
	-2.16164	0.840795
	-2.17005	1.06079
	-2.26003	0.789488
	-2.32153	0.0389595
	-1.62222	-0.632824
	-1.14772	0.264007
	0.0824206	0.799066
	-0.601451	0.73591
	-0.956934	0.410166
	-0.464954	-0.207488
	-0.197509	0.536628
	-0.055001	1.74424
	-0.180031	1.78511
	-0.0975407	1.33913
	-0.958784	0.979824
	-1.37059	1.2191
	-1.55267	1.53949
	-0.256417	2.09896
	5.49485	2.33046
	16.0348	2.82816
	21.4058	1.53252
	23.9171	3.2359
	22.1706	4.83247
	22.1218	4.56275
	21.614	4.33553
	19.314	3.93694
	20.579	4.06848
	19.9245	5.32258
	19.9657	6.06261
	19.866	5.30164
	19.4281	4.81442
	19.2532	5.30938
	18.2139	6.45969
	20.1644	6.34396
	18.3986	5.93799
	13.7026	5.63701
	9.70054	4.97813
	6.95507	5.52716
	6.13711	4.67458
	5.83443	4.38354
	5.53415	3.56273
	5.49485	3.24858
	4.75179	3.06125
	4.31724	2.26676
	4.26453	2.47243
	4.2735	2.22226
	6.34287	1.18171
	9.27062	1.72715
	14.3012	3.28434
	14.9434	3.15008
	9.75002	2.47652
	6.4949	1.6991
	8.34381	2.57084
	9.32361	2.42081
	10.4922	2.33252
	13.4253	2.53005
	14.9001	2.64351
	16.4368	3.20162
	14.0991	3.70058
	14.819	4.30201
	16.7005	4.91496
	15.4994	4.42529
	18.1441	3.8449
	16.6391	4.90434
	9.76176	5.32646
	7.38333	4.51449
	6.38458	3.80225
	5.95594	2.26326
	5.97222	2.87969
	3.79299	2.99392
	3.3515	3.29483
	4.05498	3.16425
	4.49794	2.58628
	4.82957	2.29866
	3.5961	2.91233
	3.55467	3.08949
	2.27848	2.8075
	3.79946	1.98101
	4.59107	1.40515
	3.11531	1.78246
	1.94187	2.07727
	2.53076	1.96915
	2.72469	1.55613
	4.29246	0.11878
	5.73918	1.27344
	13.081	2.31443
	16.462	2.29068
	17.7053	2.18821
	22.0579	3.10523
	22.6172	4.38505
	19.6393	4.11623
	12.456	3.63787
	4.92121	2.69483
	3.94095	2.13736
	4.21469	2.14103
	2.01132	2.36687
	1.60867	2.53122
	0.970112	2.00478
	0.791446	1.26121
	1.02199	0.878123
	1.11558	0.70318
	0.635066	0.881175
	3.13991	0.138362
	2.06088	0.222582
	2.05709	-0.231956
	2.77851	0.380405
	2.00383	1.56015
	1.79973	1.0624
	9.77924	2.33252
	11.603	2.53005
	14.6458	2.64351
	15.3979	3.20162
	15.8103	3.70058
	13.643	4.30201
	16.5257	4.91496
	15.5381	4.42529
	16.6943	3.8449
	18.8515	4.90434
	12.8659	5.32646
	8.27473	4.51449
	6.68892	3.80225
	6.23661	2.26326
	6.19805	2.87969
	4.97818	2.99392
	3.30452	3.29483
	3.504	3.16425
	4.32695	2.58628
	4.98539	2.29866
	4.05211	2.91233
	3.60729	3.08949
	3.21806	2.8075
	2.58699	1.98101
	4.29486	1.40515
	4.08549	1.78246
	2.6434	2.07727
	1.82525	1.96915
	2.96245	1.55613
	3.1106	0.11878
	5.01933	1.27344
	8.33262	2.31443
	15.6797	2.29068
	16.2283	2.18821
	20.3847	3.10523
	22.7947	4.38505
	21.4788	4.11623
	16.9606	3.63787
	8.15996	2.69483
	3.86512	2.13736
	4.54039	2.14103
	2.80598	2.36687
	2.0005	2.53122
	1.18031	2.00478
	0.956333	1.26121
	0.684819	0.878123
	1.37803	0.70318
	0.712932	0.881175
	1.64104	0.138362
	3.03495	0.222582
	1.64677	-0.231956
	2.85416	0.380405
	2.2328	1.56015
	1.71132	1.0624
	1.93659	1.45212
	2.41637	0.358541
	2.68039	0.573196
	1.80213	1.21889
	1.59951	1.18449
	3.84034	1.70229
	7.87023	1.58364
	14.639	2.43692
	14.5677	3.60071
	12.6816	4.06596
	14.2133	4.56464
	12.527	3.85385
	8.56742	2.83366
	4.54048	2.63972
	3.37453	2.76697
	3.58334	2.50328
	1.99902	1.38149
	1.83496	0.693142
	1.33077	1.02888
	1.11771	0.639745
	2.49386	0.845315
	3.46516	0.456905
	2.35089	-0.713596
	4.12822	-0.976954
	4.12942	0.269609
	3.19059	-0.126259
	2.6508	-0.151473
	3.1892	-0.204857
	5.30527	-0.0424689
	9.07022	0.822128
	12.2758	2.03689
	14.0502	1.52434
	18.3084	2.36975
	17.7502	2.54587
	19.6334	4.05548
	20.2208	4.35323
	22.9936	5.15169
	20.5053	4.72127
	19.5534	4.30153
	14.3285	4.54269
	11.4609	4.39405
	9.66605	3.74298
	7.38602	2.87942
	6.16679	1.4092
	6.11094	1.77744
	6.17567	1.33847
	4.73506	1.37411
	5.2766	1.38622
	4.50534	0.256903
	5.58289	-0.449484
	6.95026	-0.0411175
	4.25501	0.411429
	4.78823	0.550466
	3.40394	-0.286414
	2.52188	-0.480134
	3.51482	-0.0122472
	2.13977	0.629336
	1.31376	0.739962
	1.45553	0.627651
	1.73277	-0.266022
	2.89734	-0.150829
	2.53076	0.467818
	1.5345	-0.162405
	1.88564	-0.877135
	2.88588	-0.779637
	3.74934	-1.53841
	0.93756	1.28064
	2.45428	-0.355933
	3.41845	-0.145602
	0.739751	0.0503292
	0.705996	0.650061
	0.276623	0.432626
	1.00118	0.140231
	-0.0541687	0.980607
	-1.26812	2.06519
	-1.95375	2.16174
	-1.92804	1.4176
	-1.2758	1.63399
	-0.9721	1.53855
	-1.24519	1.88027
	-1.8499	1.45011
	-2.27844	2.22776
	-2.34234	1.71728
	-1.59512	0.551792
	-1.29337	1.40019
	-2.09089	2.04328
	-2.23784	2.5964
	-1.88393	2.00115
	-1.73846	1.41711
	-1.28884	1.54354
	-0.860758	1.59979
	0.2179	1.49359
	-0.590168	1.64984
	-0.328642	1.39587
	1.21499	0.0876988
	0.628685	0.981305
	6.11038	1.73141
	15.6264	2.07103
	19.769	2.1076
	18.1765	2.27118
	17.6981	3.29183
	18.1562	4.38877
	19.154	5.32341
	17.5976	4.74396
	18.4586	4.33319
	16.5387	4.47421
	15.7669	4.97166
	14.1001	5.65908
	15.6512	6.36041
	15.5858	5.54597
	12.3422	6.1832
	16.1259	7.32422
	17.5554	6.94416
	16.2378	6.85455
	16.7405	5.7498
	16.73	5.90637
	10.3759	6.40903
	8.6635	6.27717
	9.95708	5.94132
	14.5901	5.21607
	16.9878	3.7274
	16.437	3.96042
	15.3839	4.80833
	17.6863	4.6421
	15.6112	3.42081
	11.1602	3.35479
	9.658	2.95394
	7.25775	3.6588
	6.86731	3.19981
	7.58253	2.82711
	13.8105	2.42882
	17.7037	2.23585
	19.7649	3.32463
	19.7466	3.90558
	18.8379	4.28876
	19.0046	3.77959
	16.9107	3.81674
	18.1539	4.84457
	17.9961	5.15111
	12.1908	4.86455
	11.2775	3.72529
	14.2889	3.5873
	17.8011	3.55163
	14.0513	4.10276
	9.80828	3.75413
	8.11104	2.88108
	7.38759	2.66511
	8.29202	2.59496
	8.2677	3.05478
	7.4932	2.40245
	7.59187	1.93351
	6.91438	1.61651
	6.69151	0.816066
	7.01324	2.39202
	6.34444	2.19205
	6.17706	1.76596
	6.36923	0.969711
	6.27055	0.280489
	6.63926	1.23128
	5.4488	1.21355
	4.18833	1.25956
	5.27503	1.37623
	4.81181	0.58532
	5.09868	0.632085
	4.501	1.83965
	5.47654	2.8135
	5.26172	2.96772
	5.32738	1.6488
	5.95798	1.68003
	5.62783	1.79411
	4.94193	2.75277
	4.85398	1.39478
	4.72109	0.895183
	5.48486	0.867049
	5.43604	0.675185
	4.78037	0.765329
	4.35405	0.981238
	4.62593	0.688527
	5.13622	-0.446533
	5.65364	0.0429761
	4.42368	0.99349
	4.11869	2.06959
	4.07967	1.61593
	4.53919	1.56904
	5.14039	2.12712
	5.39414	2.77358

## Sheet: Figure 3n
Correlation between distance of two somata and cross correlation
Two-photon imaging in vivo
distance (mm)	49.5	45.7	57.3	102.4	108.9	106.9	90.8	113.2	82.9	81.7	62.6	13.1	14.1	32.5
cross correlation	0.758251	0.829115	0.871753	0.772447	0.819337	0.822199	0.829409	0.789881	0.761365	0.827079	0.785395	0.736085	0.823119	0.810647

## Sheet: Figure 4d
Peak fluorescence change for visually-evoked potentials in vivo (%)
Two-photon imaging , optical field potential
	ArcLight-MT	ArcLight-ST	Kv-ArcLight-ST
	-2.13117	-6.17363	-5.41525
	-2.52795	-5.19204	-4.31354
	-1.77009	-6.17278	-4.89725
	-2.06057	-5.6955	-5.34812
	-1.67079	-4.74091	-4.69468
	-1.49593	-4.87664	-5.74465
	-1.82894	-3.69452	-5.9812
	-1.78317	-4.79168	-5.92687
	-1.47989	-5.33145	-4.43231
	-2.31448	-4.92677	-5.11763
	-2.67062	-5.40557	-5.21634
	-1.84427	-5.54604	-6.5371
	-2.17561	-4.68295	-6.07431
	-2.1774	-5.26862	-4.94055
	-2.57337	-5.33511	-4.86464
	-2.03523	-4.73502	-4.49119
	-2.24389	-5.05426	-4.20517
	-3.35646	-5.75036	-4.87491
	-1.96336	-5.20852	-4.98191
	-1.72031	-6.16221	-5.27433
	-3.98773	-5.76072	-4.83085
	-3.07055	-5.33409	-4.66808
	-3.58433	-4.64832	-4.24995
	-3.76611	-4.17721	-5.13245
	-3.14604	-4.51836	-5.8239
	-3.90122	-5.78182	-5.69974
	-3.11147	-5.86	-4.83138
	-2.92534	-4.69986	-5.8637
	-2.90307	-4.72264	-4.65003
	-3.51718	-4.98137	-5.44179
	-4.3588	-5.98879	-4.7014
	-2.95157	-5.30711	-3.20944
	-3.22947	-6.37211	-6.40932
	-2.92206	-4.29653	-4.81594
	-2.87969	-5.03958	-6.40709
	-4.15309	-7.36396	-6.54488
	-2.76343	-4.45718	-4.54741
	-3.31546	-3.50088	-4.03315
	-2.6339	-5.26866	-6.11874
	-3.25313	-5.65102	-5.17157

[truncated: 47 more sheets: Figure 4e, Figure 4j, Figure 5c, Figure 5d, Figure 5e, Figure 5f, Figure 6g, Figure 6h, Figure 7d, Figure 7f, Figure 7h, Figure 7i, Figure 7k, Figure 8d, Figure 8e, Figure 8g, Figure 8i, Supplementary Fig 1c, Supplementary Fig 2b, Supplementary Fig 2c …]
